# Supplementary material for: TRPM8 overexpression suppresses hepatocellular carcinoma progression and improves survival by modulating the RTP3/STAT3 pathway
Source: Cancer Med. 2024 Oct 9;13(19):e70109. doi: 10.1002/cam4.70109 (PMC11464657; doi:10.1002/cam4.70109)
Supplement: Supplementary file 5 — Table S1. [file CAM4-13-e70109-s001.xlsx]

## Sheet: Sheet1
Genes	Sequence (5'→3')
TRPM8-F	TGCCATCTCCTACGCTCTA
TRPM8-R	TTCGCAACCAGTTTCCAG
SLC22A1-F	GGCTACACCCTAATCACAGAA
SLC22A1-R	CAGAGCGGAGTAAAGGAAAT
IYD-F	GTAATGAGCAAGTCCCAATG
IYD-R	ACAACCACGAAGGTCCAG
RTP3-F	CCCATACAGGTTACAAGC
RTP3-R	TTTACAACAATCACCACGA
AFM-F	TGACACGAGCAAGGTTAT
AFM-R	GAGCCTGATGAGGTAATG
DAO-F	TTGGAGCAGGAGTCATCG
DAO-R	GAACCAGCCATAGCCGTA
CGNL1-F	AAGTCAAGCGAACACCTC
CGNL1-R	TGTAACATCAGCGTAGCG
SLC10A1-F	ATCGTCCTCAAATCCAAA
SLC10A1-R	CATAACCCAGCAGAAAGC
PGLYRP2-F	CTACTCGGATTGCTACTGTGGT
PGLYRP2-R	GAAGTGGTAGAGGCGATTGTG
PKLR-F	CATCGTCTTTGCCTCCTTTG
PKLR-R	CGCCTTCGTGGTTCTCAA
APOC4-F	GCTGCTGGAGACAGTGGTG
APOC4-R	TCAGGTGGTCGTCATAGTAGGT
TMPRSS6-F	TGAGGAGGCAGAAGTATGATTT
TMPRSS6-R	CAGACCTTGGGCAGTGAGA
FDX1-F	TGGCTTGTTCAACCTGTCA
FDX1-R	CAGGAGGTCTTGCCCACA
FGF21-F	TGCTGGCTGGTCTTCTGC
FGF21-R	TGGTAAACATTGTATCCGTCCT
SAA4-F	TCCTTGGTCATGGGAGTC
SAA4-R	TGGGCAGCATCATAGTTT
F9-F	AACATCACTCAAAGCACCCA
F9-R	TTCGTCCAGTTCCAGAAGG
SPP2-F	GACTACGATCCATCCTCCTT
SPP2-R	GCTGGGCAGATACCTTCA
CFHR2-F	TGCTCCAGGTTCATCAGT
CFHR2-R	ATACCAGTTTCCCATTCT
FMO3-F	CCCCTTCCTTGATGAGTC
FMO3-R	CAATTTGGGATCTGTGAGA
TMEM171-F	ATTGTGCTTGTGGGATTG
TMEM171-R	ATTCAGGAAAGTAAGGTGGT
GADPH-F	ACCCAGAAGACTGTGGATGG
GADPH-R	TCAGCTCAGGGATGACCTTG
